# Supplementary material for: Association between genetic clades and cancer prevalence suggested by French-wide study of oncogenic small ruminant β-retrovirus diversity
Source: Front Cell Infect Microbiol. 2024 Nov 8;14:1466333. doi: 10.3389/fcimb.2024.1466333 (PMC11582038; doi:10.3389/fcimb.2024.1466333)
Supplement: Supplementary Table 1 — Primers used for the sequencing of JSRV, ENTV-1 and ENTV-2 env and LTR amplicons. [file Table1.xlsx]

## Sheet: Sheet1
Virus	Target	Name	sequence
ENTV-1	env	JSRV143	CAAGTTCAGAGCATTAATTTTCG
		ENTV42	TATCCTCGAGTGACTATTT
		ENTV86	GCAGAAGGCAATTCAGCAGC
		ENTV97	GCTCTTAAGACTTCCTGAGG
		ENTV96	GTGTCTATTCCTATGCTGAT
		JSRV138	GGAATGAACTGTATAGCCC
		ENTV80	TTTTAAGCCATGTTGCAWAAC
	LTR	ENTV89	GAGGGTTAAGTCCTGGGAG
		ENTV88	CGCGACGAATGTAGGGAC
		ENTV99	CTGGGAGCTCCTTGGCAA
		JSRV194	GTGTACAAACAACTGACGACTATG
ENTV-2	env	ENTV42	TATCCTCGAGTGACTATTT
		ENTV67	CTGTATTGATATGGGGACGAG
		ENTV68	TGGAAACTTTTGGCTGCTTTTGG
		ENTV69	GTTAGAGTTCTAGGAGAACAAG
		ENTV70	TCTGATTTTCCGTGGGATAAGG
		ENTV71	CCTTATGTAATCAGATTTCCTGC
		ENTV72	CCTTATGTAATCAGATTTCCTGC
		ENTV73	TCTAAAGCAGTCTCATCATACC
		ENTV26	TTCACCACATAATCCTTG
		ENTV36	ATGGGGACGAGGG
		ENTV15	GATCTTATCTGCTTATTTTCAG
		ENTV64	GATCCTTATGTAATCAGATTTCC
	LTR	ENTV14	GCAAAATGCCAGGACCTTGG
		ENTV59	AGGAGGAGGAGGAGCATC
		ENTV74	ACTCACGCATATACTCACTCTATC
JSRV	env	JSRV203	GGGAGCAATCCTCATGCAAG
		JSRV204	ATCTGTGGTATGGGCCAGATCC
		JSRV205	GAACTATGGAAACTTTTGGCTGC
		JSRV206	GGAGTTACAGGATTTTTATATCC
		JSRV207	TGCAAGGAATTTGGTTCAATACT
		JSRV208	ACTTCTGATTTTCCATGGGA
		JSRV210	GTTATTTCCATATGGCCTTGTAT
		JSRV211	TGTTCTCCTTTGGCTACTCC
		JSRV138	GGAATGAACTGTATAGCCC
		JSRV129	CCGGATTCTTACATAATCAG
		JSRV153	GGATTTTTACACAATCACC
	LTR	JSRV8	CTGCGGGGGACGAC
		JSRV198	GAAGGGTGCATTTTCAGAGATGG
		JSRV213	TCAACTATATACCTTACTACTCC
