# Supplementary material for: Association between genetic clades and cancer prevalence suggested by French-wide study of oncogenic small ruminant β-retrovirus diversity
Source: Front Cell Infect Microbiol. 2024 Nov 8;14:1466333. doi: 10.3389/fcimb.2024.1466333 (PMC11582038; doi:10.3389/fcimb.2024.1466333)
Supplement: Supplementary Table 2 — Prediction of transcription factor binding sites in LTR of clades I and II JSRV. Sequences were scanned with the tfscan tool to identify transcription factors binding sites on clades I and II LTRs. (+): present, (-): absent. Positions start and end of the transcription factor binding sites are indicated, based on the alignment of the clade I and clade II LTR consensus sequences. The transcription factor frequency was calculated by scanning with the tfscan tool the 22 different LTR sequences of the study (9 LTR-I and 13 LTR-II sequences). [file Table2.xlsx]

## Sheet: Sheet1
Name	Transfac Accession	JSRV type		Position Start	Position End	Transcription factor frequency
		I	II
E4BP4	T01428	+	+	2	7	22/22
ETF	T00270	+	+	31	35	22/22
NF-1\L	T00599	+	+	42	47	22/22
NF-1	T00537	+	+	50	55	22/22
TCF-1G	T01982	+	+	53	57	22/22
NF-E	T01214	+	+	81	85	22/22
E2F-1	T01542	+	+	82	89	22/22
GR	T00333	+	+	82	87	22/22
CAC-binding protein	T00076	+	+	89	93	22/22
CACCC-binding factor	T00077	+	+	90	94	22/22
gammaCAC2	T00075	+	+	90	94	22/22
CTCF	T00172	+	+	92	96	22/22
E1A-F	T01143	+	+	123	129	22/22
HNF-3	T00371	+	+	127	133	22/22
NF-1\L	T00599	+	+	137	141	22/22
CREB	T00163	+	+	161	166	22/22
Pit-1a	T00691	+	+	167	173	22/22
ETF	T00270	+	+	170	174	22/22
CAC-binding protein	T00076	+	+	204	208	20/22
Pit-1a	T00691	+	+	221	227	22/22
Pit-1a	T00691	+	+	223	229	22/22
ETF	T00270	+	+	249	253	22/22
Pit-1a	T00691	+	+	249	253	22/22
TFIID	T00820	+	+	249	254	22/22
TMF	T00835	+	+	249	255	22/22
NF-1	T00537	+	+	249	256	22/22
c-Myc	T00140	+	+	249	256	22/22
TMF	T00835	+	+	249	253	22/22
UBP-1	T00862	+	+	249	253	22/22
ETF	T00270	+	+	250	256	22/22
Pit-1a	T00691	+	+	251	255	22/22
YY1	T00915	+	+	309	319	22/22
E4BP4	T01428	+	+	338	343	22/22
E47	T00207	+	+	364	370	22/22
CAC-binding protein	T00076	+	+	391	395	22/22
E2F-1	T01542	+	+	391	395	22/22
TCF-1G	T01982	+	NA	47	51	09/09
CAC-binding protein	T00076	+	NA	105	109	09/09
E2F-1	T01542	+	NA	105	109	09/09
CACCC-binding factor	T00077	+	NA	140	144	09/09
IUF-1	T00434	+	NA	140	145	09/09
CREB	T00163	+	NA	156	160	09/09
DBP	T00183	+	NA	170	179	09/09
C\EBPdelta	T00583	+	NA	171	179	09/09
TCF-1G	T01982	+	NA	228	232	09/09
E4BP4	T01428	+	NA	233	242	07/09
C\EBPdelta	T00583	+	NA	234	242	07/09
TMF	T00835	NA	+	104	109	13/13
EBP45	T01107	NA	+	128	136	12/13
NF-1\L	T00599	NA	+	136	141	12/13
GR	T00333	NA	+	137	142	13/13
N-Oct-3	T01873	NA	+	148	156	10/13
PEA3	T00686	NA	+	160	165	13/13
gammaCAC2	T00075	NA	+	172	176	13/13
ETF	T00270	NA	+	174	178	13/13
Pit-1a	T00691	NA	+	174	178	13/13
TMF	T00835	NA	+	174	178	13/13
UBP-1	T00862	NA	+	174	178	13/13
C\EBPdelta	T00583	NA	+	190	198	13/13
N-Oct-3	T01873	NA	+	260	268	13/13
GR	T00333	NA	+	273	277	13/13
CACCC-binding factor	T00077	NA	+	285	289	13/13
c-Myc	T00143	NA	+	323	329	11/13
CACCC-binding factor	T00077	NA	+	328	332	11/13
GCF	T00320	NA	+	390	396	13/13
